# Supplementary material for: Improving Individualized Salbutamol Treatment: A Population Pharmacokinetic Model for Oral Salbutamol in Virtual Patients
Source: Pharmaceutics. 2024 Dec 30;17(1):39. doi: 10.3390/pharmaceutics17010039 (PMC11768577; doi:10.3390/pharmaceutics17010039)
Supplement: Supplementary file 1 [file pharmaceutics-17-00039-s001.zip]

Archive with 1 entries (1 files):
- pharmaceutics-3377815-supplementary.pdf
